# Supplementary material for: Comprehensive Analysis of the Catalase (CAT) Gene Family and Expression Patterns in Rubber Tree (Hevea brasiliensis) under Various Abiotic Stresses and Multiple Hormone Treatments
Source: Int J Mol Sci. 2023 Dec 20;25(1):70. doi: 10.3390/ijms25010070 (PMC10779098; doi:10.3390/ijms25010070)
Supplement: Supplementary file 1 [file ijms-25-00070-s001.zip]

Archive with 1 entries (1 files):
- supplementary files.xlsx
