# Supplementary material for: Comprehensive Analysis of the Catalase (CAT) Gene Family and Expression Patterns in Rubber Tree (Hevea brasiliensis) under Various Abiotic Stresses and Multiple Hormone Treatments
Source: Int J Mol Sci. 2023 Dec 20;25(1):70. doi: 10.3390/ijms25010070 (PMC10779098; doi:10.3390/ijms25010070)
Supplement: Supplementary file 1 [file ijms-25-00070-s001.zip › supplementary files.xlsx]

## Sheet: Figure S1
Figure S1. Conserved motif logos in HbCAT proteins.

## Sheet: Tabel S1
Table S1. List of Primers were used for gene expression analysis in this study.
Gene name	Gene ID	Forward Primer Sequence (5'-3')	Reverse Primer Sequence(5'-3')
HbCAT1	GH714_028220	GGTATCGCCTTGGCCCAAAT	TATCTCTCCCCAGGCTGCTT
HbCAT2	GH714_016778	TCTGACACTCAAAGGCACCGT	CGCTGTCCAGTGAGAATAGCAG
HbCAT3	GH714_034861	CAAGCTTGCATGGCATTGGT	GTAAGTGGCAATGGGGCTCT
HbCAT4	GH714_007303	TTGCCAACTTTACCAGAGAGAGG	GGTTTGAACTCCAGGGGCT
HbCAT5	GH714_007170	GGTTCCTGGTCAATTACTTCCC	GACCCAGGGATCTGTCACAC
HbActin7a	HQ260674.1	GGCACTTTGGTACTCAAGTC	GAAGCATCCCAATCACTCTC

## Sheet: Tabel S2
Table S2.The Information of CAT gene family in Hevea brasiliensis, Arabidopsis thaliana, Oryza sativa, Populus trichocarpa,Manihot esculenta
spicions's names	Gene name	Gene ID	Chrom.No.	Gene Starting Position	Gene end Position	Orientation	Protein sequence
Hevea brasiliensis	HbCAT1	GH714_028220	2	60823793	60826740	+	MDPYKYRPSSAYNSPFFTTNSGAPVWNNNNSLTVGSRGPILLEDYHLVEKLANFDRERIPERVVHARGASAKGFFEVTHDISHLTCADFLRAPGVQTPVIVRFSTVIHELGSPETLRDPRGFAVKFYTREGNFDLVGNNFPVFFIRDGMKFPDMVHALKPNPKSHIQETWRILDFFSHHPESLHMFTFLFDDIGIPQDYRHMDGSGVNTYTLISKAGKAHYVKFHWKPTCGVKSLLEDEAIRVGGSNHSHATQDLYDSIAAGNYPEWKLFIQTIDPADEDKFDFDPLDVTKTWPEDILPLQPVGRLVLNKNIDNFFAENEQLAFCPSIVVPGVYYSDDKLLQTRIFSYSDTQRHRLGPNYLQLPANAPKCAHHNNHHDGFMNFMHRDEEVNYFPSRYDL…
	HbCAT2	GH714_016778	5	41479542	41497345	-	MDPNKFRPSSANDTPFWTTDAGAPVWNNNSSMTVGTRGPILLEDYHLVEKLANFDRERIPERVVHARGASAKGFFEVTHDVSDLTCADFLRAPGVQTPVIVRFSTVIHERGSPETIRDPRGFAVKFYTREGNFDLVGNNFPVFFIRDGIKFPDLIHAFKPNPKSHIQESWRIFDFLSHVPESLHMLSFLFDDLGIPQDYRHMEGSGVNTYTLINKAGKVHYVKFHWKPTCGVKCFLEEEAVKVGGTNHSHATQDLYDSIAAGNYPEWKLYIQTMDPNHEDKFDFDPLDVTKTWPEDILPLQPVGRLVLNKNIDNFFAENEQLAFCPGIVVPGVSYSDDKLLQTRIFSYSDTQRHRLGPNYLQLPVNAPKCAHHNNHHDGFMNFMHRDEEVNYFPSRYDP…
	HbCAT3	GH714_034861	14	3781996	3785382	-	MDPYKFRPSSAHNSSFFTTNSGAPVWNNNNSLTVGSRGPILLEDYHLVEKLANFDRERIPERVVHARGASAKGFFEVTHDISHLTCADFLRAPGVQTPVIVRFSTVIHERGSPETLRDPRGFAVKFYTREGNFDLVGNNFPVFFIRDGIKFPDMVHALKPNPKSHIQETWRILDFFSHHPESLHMFTFLFDDIGIPQDYRHMDGSGVNTYTLINKAGKAYYVKFHWKPTCGVKSLLEDEAIRVGGSNHSHATQDLYDSIAAGNYPEWKLFIQTIDPADEEKFDFDPLDVTKTWPEDILPLQPVGRLVLNRNIDNFFAENEQLAFCPSIVVPGVYYSDDKLLQTRIFSYSDTQRYRLGPNYLQLPANAPKCAHHNNHHDGFMNFMHRDEEVNYFPSRYDP…
	HbCAT4	GH714_007303	14	16753136	16762068	-	MDPYKFRPSSANDPPFWTTDAGAPVWNNNSSMTVGTRGPILLEDYHMIEKLANFTRERIPERVVHARGMSAKGFFEVTHDVTDLTCADFLRAPGVQTPVIVRFSTVIHERGSPETLRDPRGFATKFYTREGNFDLVGNNFPVFFIRDGMKFPDVVHAFKPNPKSHIQESWRIFDFLSHVPESLHMLTFLFDDLGIPQDYRHMEGSGVNTYTLINNAGKVHCVKFHWKPTCGVKCLLEEEAIKVGGSNHSHATQDLYDSIAAGNYPEWKLYIQTMDPDHEDKFDFDPLDVTKTWPEDILPLQPVGRLVLNKNIDNFFAENEQLAFCPGIVVPGISYSEDKLLQTRIFSYSDTQRHRLGSNYLQLPVNAPKCAHHNNHHDGFMNFMHRDEEVNYFPSRCDP…
	HbCAT5	GH714_007170	14	17423940	17432871	-	MDPYKFRPSSANDPPFWTTDAGAPVWNNNSSMTVGTRGPILLEDYHLLEKLANFDRERIPERVVHARGASAKGFFEVTHNVSQLTCADFLRAPGVQTPVIVRFSTVIHERGSPETIRDPRGFAVKFYTREGNFDLVGNNFPVFFIRDGMKFPDVVHAFKPNPKSHIQESWRIFDFLSHVPESLHMLTFLFDDLGIPQDYRHMEGSGVNTYTLINNAGKVHCVKFHWKPTCGVKCLLEEEAIKVGGSNHSHATQDLYDSIAAGNYPEWKLYIQTMDPDHEDKFDFDPLDVTKTWPEDILPLQPVGRLVLNKNIDNFFAENEQLAFCPGIVVPGQLLPIQCVIEKENNFEQPGERYRSWAPDRQERFLNRMVGCLSDPRITHELRSIWISYWTQCDRSLGQ…
Arabidopsis thaliana	AtCAT1	At1g20630	1	7146636	7150180	+	MDPYRVRPSSAHDSPFFTTNSGAPVWNNNSSLTVGTRGPILLEDYHLLEKLANFDRERIPERVVHARGASAKGFFEVTHDITQLTSADFLRGPGVQTPVIVRFSTVIHERGSPETLRDPRGFAVKFYTREGNFDLVGNNFPVFFVRDGMKFPDMVHALKPNPKSHIQENWRILDFFSHHPESLHMFSFLFDDLGIPQDYRHMEGAGVNTYMLINKAGKAHYVKFHWKPTCGIKCLSDEEAIRVGGANHSHATKDLYDSIAAGNYPQWNLFVQVMDPAHEDKFDFDPLDVTKIWPEDILPLQPVGRLVLNKNIDNFFNENEQIAFCPALVVPGIHYSDDKLLQTRIFSYADSQRHRLGPNYLQLPVNAPKCAHHNNHHDGFMNFMHRDEEVNYFPSRLDP…
	AtCAT2	At4g35090	4	16700312	16703504	-	MDPYKYRPASSYNSPFFTTNSGAPVWNNNSSMTVGPRGPILLEDYHLVEKLANFDRERIPERVVHARGASAKGFFEVTHDISNLTCADFLRAPGVQTPVIVRFSTVIHERGSPETLRDPRGFAVKFYTREGNFDLVGNNFPVFFIRDGMKFPDMVHALKPNPKSHIQENWRILDFFSHHPESLNMFTFLFDDIGIPQDYRHMDGSGVNTYMLINKAGKAHYVKFHWKPTCGVKSLLEEDAIRVGGTNHSHATQDLYDSIAAGNYPEWKLFIQIIDPADEDKFDFDPLDVTKTWPEDILPLQPVGRMVLNKNIDNFFAENEQLAFCPAIIVPGIHYSDDKLLQTRVFSYADTQRHRLGPNYLQLPVNAPKCAHHNNHHEGFMNFMHRDEEVNYFPSRYDQ…
	AtCAT3	At1g20620	1	7142972	7146540	+	MDPYKYRPSSAYNAPFYTTNGGAPVSNNISSLTIGERGPVLLEDYHLIEKVANFTRERIPERVVHARGISAKGFFEVTHDISNLTCADFLRAPGVQTPVIVRFSTVVHERASPETMRDIRGFAVKFYTREGNFDLVGNNTPVFFIRDGIQFPDVVHALKPNPKTNIQEYWRILDYMSHLPESLLTWCWMFDDVGIPQDYRHMEGFGVHTYTLIAKSGKVLFVKFHWKPTCGIKNLTDEEAKVVGGANHSHATKDLHDAIASGNYPEWKLFIQTMDPADEDKFDFDPLDVTKIWPEDILPLQPVGRLVLNRTIDNFFNETEQLAFNPGLVVPGIYYSDDKLLQCRIFAYGDTQRHRLGPNYLQLPVNAPKCAHHNNHHEGFMNFMHRDEEINYYPSKFDP…
Oryza sativa	OsCAT1	Os02t0115700	2	825046	827640	-	MDPCKFRPSSSFDTKTTTTNAGAPVWNDNEALTVGPRGPILLEDYHLIEKVAHFARERIPERVVHARGASAKGFFECTHDVTDITCADFLRSPGAQTPVIVRFSTVIHERGSPETIRDPRGFAVKFYTREGNWDLLGNNFPVFFIRDGIKFPDVIHAFKPNPRSHVQEYWRVFDFLSHHPESLHTFFFLFDDVGIPTDYRHMDGFGVNTYTFVTRDAKARYVKFHWKPTCGVSCLMDDEATLVGGKNHSHATQDLYDSIAAGNFPEWKLFVQVIDPEEEERFDFDPLDDTKTWPEDEVPLRPVGRLVLNRNVDNFFNENEQLAFGPGLVVPGIYYSDDKMLQCRVFAYADTQRYRLGPNYLMLPVNAPKCAHHNNHYDGAMNFMHRDEEVDYYPSRHAP…
	OsCAT2	Os03t0131200	3	1787679	1790806	-	MDPYKHRPSSSFNGPLWSTNSGAPVWNNNNSLTVGSRGPILLEDYHLVEKLANFDRERIPERVVHARGASAKGFFEVTHDITHLTCADFLRAPGVQTPVIVRFSTVIHERGSPETLRDPRGFAIKFYTREGNWDLVGNNFPVFFIRDGMKFPDMVHSLKPNPKSHVQENWRILDFFSHHPESLHMFTFLFDDIGIPADYRHMDGSGVNTYTLVNRAGKSHYVKFHWKPTCGVKSLLDDEAVTVGGTNHSHATQDLYDSIAAGNFPEWKLFIQTIDPDHEDRFDFDPLDVTKTWPEDIVPLQPVGRMVLNRNIDNFFSENEQLAFCPGIIVPGIYYSDDKLLQTRIFSYSDTQRHRLGPNYLLLPPNAPKCAHHNNHYDGFMNFMHRDEEVDYFPSRYDP…
	OsCAT3	Os06t0727200	6	30944198	30948067	+	MDPYKHRPSSGSNSTFWTTNSGAPVWNNNSALTVGERGPILLEDYHLIEKLAQFDRERIPERVVHARGASAKGFFEVTHDISHLTCADFLRAPGVQTPVIVRFSTVVHERGSPETLRDPRGFAVKFYTREGNFDLVGNNMPVFFIRDGMKFPDMVHAFKPSPKTNMQENWRIVDFFSHHPESLHMFSFLFDDVGIPLNYRHMEGFGVNTYTLINKDGKPHLVKFHWKPTCGVKCLLDDEAVTVGGTCHSHATKDLTDSIAAGNYPEWKLYIQTIDPDHEDRFDFDPLDVTKTWPEDIIPLQPVGRMVLNKNIDNFFAENEQLAFCPAIIVPGIHYSDDKLLQTRIFSYADTQRHRLGPNYLMLPVNAPKCAYHNNHHDGSMNFMHRDEEVNYFPSRFDA…
Populus trichocarpa	PtCAT1	PNT47166	2	567202	574736	-	MDPYKYRPSSAFGTPYWTTNSGAPVWNNNSSLTVGSRGPILLEDYHLVEKLANFDRERIPERVVHARGASAKGFFEVTHDISGLTCADFLRAPGVQTPVIVRFSTVIHERGSPETLRDPRGFAVKFYTREGNFDLVGNNFPVFFIRDGMKFPDMVHALKPNPKSHIQENWRILDFFSHHPESLHMFSFLFDDLGVPQDYRHMEGSGVNTYMLINKAGKAHYVKFHWKPTCGVKCLLEDEAVKVGGTNHSHATQDLYDSIAAGTYPEWKLFIQTIDPDHEARFDFDPLDVTKTWPEDILPLQPVGRLVLNKNIDNFFAENEQLAFCPAIVVPGVYYSDDKLLQTRIFSYADTQRHRLGPNYLQLPANAPKCAHHNNHHEGFMNFMHRDEEVNYFPSRYDP…
	PtCAT2	PNT35944	5	7669839	7673472	+	MDPYKYRPSSSYNSPFFTTNSGAPVWNNNSSLTVGSRGPILLEDYHLVEKLANFDRERIPERVVHARGASAKGFFEVTNDISHLTCADFLRAPGVQTPVIVRFSTVIHERGSPETLRDPRGFAVKFYTREGNFDLVGNNFPVFFIRDGMKFPDMVHALKPNPKSHIQENWRILDFFSHHPESLHMFSFLLDDIGVPQDYRHMEGSGVNTYTLINKAGKAYYVKFHWKPTCGVKSLLEDEAIKVGGSNHSHATQDLYDSIKAGNYPEWKLFIQIIDPADEDKFDFDPLDVTKTWPEDILPLMPVGRLVLNKNIDNFFAENEQLAFCPAIIVPGIYYSDDKLLQTRIFSYADTQRHRLGPNYLQLPANAPKCAHHNNHHEGFMNFMHRDEEVNYFPSRFDP…
	PtCAT3	PNT38671	5	25365395	25368955	+	MDPYKHRPSSAFNSPYWTTNSGASVWNNNSSLTVGSRGPILLEDYHLVEKIANFDRERIPERVVHARGASAKGFFEVTHDISNLSCADFLRAPGVQTPVIVRFSTVIHERGSPETLRDPRGFAVKFYTREGNFDLVGNNFPVFFVRDGMKFPDMVHALKPNPKSHIQENWRILDFFSHHPESLHMFSFLFDDLGVPQDYRHMEGAGVNTYTLINKAGKANYVKFHWKPTCGVKCLLEDEAIKVGGANHSHATQDLYDSIAAGNYPEWKLFIQTIDPDHEDSFDFDPLDVTKIWPEDILPL QPVGRLVLNKNIDNFFAENEQLAFCPAIVVPGIYYSDDKLLQTRIFSYADTQRHRLGPNYLQLPVNAPKCAHHNNHHEGFMNFMHRDEEVNYFPSRHD…
	PtCAT4	PNT27402	7	7373762	7375519	+	MQHRSSSAYNSPFFTINSGASVRNNNSSLIVGSRERIHARGASAKGFFEVFHIISPLTCADFVGAPGGQTPVIVRFSTVIHERGSPETLRDPRGFAVKFYFVFCSPDFCFRFSQHGNFDLVDNNSPVFFIRDGMKFPDVVHALKANTKSHVQENRRILDFFLHHHESLHIFTFLLDDFGVPQDYRQNGRLGTYVKFRWKPTCGVKFLLEDEAIKVGGSLRLHHGWKLPPSRKLFIQIMDLADEDKFDFDPIDLLVLKKNIDNFFAENEQPAFYPSIKVPGIY
Manihot esculenta	MeCAT1	OAY60980	LG1	26274918	26276586	+	MKFPDMVHALKPNPKSHIQENWRILDFFSHHPESLHMFTFLFDDIGIPQDYRHMDGFGVNTYTLIKKSGKAHYVKFHWKPTCGVKSLLEDEAIRVGGSNHSHATQDLYDSIAAGHYPEWKLFIQIIDPDDENKFDFDPLDVTKTWPEDILPLQPVGRLVLNRNIDNFFAENEQLAFCPSIVVPGVYYSDDKLLQTRIFSYSDTQRHRLGPNYLMLPANAPKCSHHNDHHDGFMNFMHRDEEVNYFPSRYDPVRHAEKYPTPPVILSGKRDKCVIPKENNFKQPGERYRSFSPDRKERFIQRWVEALSDPRVTHEIRSIWISYWAQADRYLGQKIASHLNMRPTM
	MeCAT2	OAY57646	LG2	8427166	8430230	+	MDPYKFRPSSANNSPFFTTNSGAPVWNNNNSLTVGPRGPILLEDYHLVEKLANFDREIIPERVVHARGASAKGFFEVTHDISHLTCADFLRAPGVQTPVIVRFSTVIHERGSPETLRDPRGFAVKFYTREGNFDMVGNNFPVFFIRDGMKFPDMVHALKPNPKSHIQESWRILDFFSHHPESLHMFTFLFDDIGIPQDYRHMEGSGVNTYTLIDKSGKARYVKFHWKPTCGVKSLLEDEAVRVGGSNHSHATQDLYDSIAAGNYPEWKLFIQTIDPADEDRFDFDPLDVTKTWPEDIFPLQPVGRLVLNRNIDNFFTENEQLAFCPSIVVPGVYYSDDKLLQTRIFSYSDTQRYRLGPNYLQLPANAPKCSHHNNHYDGFMNFMHRDEEVNYFPSRYDP…
	MeCAT3	OAY50370	LG5	16065465	16068135	+	MDPSKFIPSSANNTPFWTTDAGAPVWNNNSSMTVGTRGPILLEDYHMIEKLANFTRERIPERVVHARGMSAKGFFEVTNDFTHLTCADFLRAPGVQTPVIVRFSTVIHERGSPETLRDPRGFATKFYTREGNFDIVGNNFPVFFIRDGIKFPDVIHAFKPNPKSHIQEYWRIFDFLSHHPESLSTFAWFFDDVGIPQDYRHMEGFGVHTFTFINKAGKVTYVKFHWKPTLGVKCLMDDEAQKIGGVNHSHATQDLYDSIAAGNYPEWKLFIQTMDPADEDKFDFDPLDMTKIWPEDMFPLQQLGRLVLNRNIDNWFAENEMLAFDPGHVVPGIHYSNDKLFQLRTFAYADTQRHRLGPNYKMLPVNAPKCNYHNNHYDGFMNFMHRDEEVDYFPSRYDP…
	MeCAT4	OAY50373	LG5	16074927	16078997	+	MDPYKNRPSSGFNSAFWTTNYGAPVWNNNSSMTVGPRGPILLEDYHLVEKLANFDRERIPERVVHARGASAKGFFEVTHNVSHLTCADFLRSPGVQTPVIVRFSTVIHERGSPETLRDPRGFAVKFYTREGNFDLVGNNFPVFFIRDGMKFPDVVHAFKPNPKSHIQESWRIFDFLSHVPESLHMLTFLFDDLGIPQDYRHMEGSGVNTYTLINKAGKVHYVKFHWKPTCGVKCLLEEEAVKVGGTNHSHATQDLYDSIAAGNYPEWKLYIQTMDPEHEDKFDFDPLDVTKTWPEDILPLQPVGRMVLNKNIDNFFGENEQLAFCPGIIVPGVSYSDDKLLQTRIFSYSDTQRHRLGPNYLQLPVNAPKCAHHNNHHEGFMNFMHRDEEVNYFPSRYDP…
	MeCAT5	OAY22515	LG18	484161	488154	-	MVGNNFPVFFIRDGMKFPDLVHAFKPNPKSHIQESWRIFDFLSHVPESLHMLTFLFDDLGIPQDYRHMEGSGVNTYTLINKDGKVHYVKFHWKPTCGVKCLLEEEAIKVGGSNHSHAIQDLYDSIAAGNYPEWKLYIQSMDPDDEDKFDFDPLDVTKTWPEDILPLQPVGRLVLNKNIDNFFAENEQLAFCPGIVVPGVSYSEDKLLQTRIFSYSDTQRHRLGSNYLQLPVNAPKCAYHNNHHDGFMNFMHRDEEVNYFPSRCDPVRHSEKFPIPPAICSGKRDKCVIEKENNFKQPGERYRSWAPDRQERFISRLVGCLSDPRITHELRSIWISYWTQCDKSLGQKLASRLNVRPSI
	MeCAT6	OAY22516	LG18	491588	494395	-	MDPCKFRPSSSNNTPFWTTDAGAPVWNNNSSMTVGTRGPILLEDYHMIEKLANFTRERIPERVVHARGMSAKGFFEVTHDVSHLTCADFLRAPGVQTPVIVRFSTVIHERGSPETLRDPRGFATKFYTREGNFDIVGNNFPVFFIRDGIKFPDVIHAFKPNPKSHIQEYWRIFDFLSHHPESLSTFAWFFDDVGIPQDYRHMEGFGVHTFTFINKAGKVTYVKFHWKPTCGVKCLMDDEALKIGGANHSHATQDLYDSIAAGNYPEWRLFIQTMDPADEDKFDFDPLDMTKIWPEDIFPLQQIGRLVLNRNIDNWFAENEMLAFDPGHIVPGIHYSNDKLFQLRTFAYADTQRHRLGPNYKMLPVNAPKCAYHNNHYDGFMNFMHRDEEVDYFPSRYDP…

## Sheet: Tabel S3
Table S3. Detail information of identified 8 motifs in CAT proteins
Motif name	Width	E-value	Motif sequence
Motif 1	57	1.3e-968	KLLQTRIFSYADTQRHRLGPNYLQLPVNAPKCAHHNNHHDGFMNFMHRDEEVNYFPS
Motif 2	100	5.9e-1725	SHHPESLHMFTFLFDDLGIPQDYRHMEGSGVNTYTLINKAGKAHYVKFHWKPTCGVKCLLEDEAIKVGGSNHSHATQDLYDSIAAGNYPEWKLFIQTIDP
Motif 3	100	6.1e-1554	FWTTNSGAPVWNNNSSLTVGTRGPILLEDYHLVEKLANFDRERIPERVVHARGASAKGFFEVTHDISHLTCADFLRAPGVQTPVIVRFSTVIHERGSPET
Motif 4	80	5.8e-1195	CSGKREKCVIEKENNFKQPGERYRSWAPDRQERFIRRWVEALSDPRVTHEJRSIWISYWSQADKSLGQKLASRLNVRPSI
Motif 5	15	2.0e-392	EEDIFDFDPLDVVVL
Motif 6	29	1.0e-443	FIRDGMKFPDMVHALKPNPKSHIQENWRI
Motif 7	11	1.2e-188	RDPRGFAPKFP
Motif 8	8	1.7e-86	NKNIDNFF

## Sheet: Table S4
Table S4. The Ka and Ks values of comparative collinear genes pairs of H. brasiliensis with A. thaliana, O. sativa, P. trichocarpa, and M. esculenta
A		B		Ks	Ka	Ka/Ks
Gene Name	Gene ID	Gene Name	Gene ID
HbCAT2	GH714_016778	OsCAT2	Os03t0131200	0.131068	NaN	NaN
HbCAT2	GH714_016778	OsCAT3	Os06t0727200	0.11233	2.22006	0.050598
HbCAT1	GH714_028220	OsCAT2	Os03t0131200	0.106126	NaN	NaN
HbCAT3	GH714_034861	OsCAT2	Os03t0131200	0.110388	NaN	NaN
HbCAT4	GH714_007303	OsCAT2	Os03t0131200	0.130278	NaN	NaN
HbCAT3	GH714_034861	OsCAT3	Os06t0727200	0.110834	1.7379	0.0637747
HbCAT4	GH714_007303	OsCAT3	Os06t0727200	0.116154	NaN	NaN
HbCAT1	GH714_028220	AtCAT3	At1g20620	0.147727	1.71407	0.0861849
HbCAT2	GH714_016778	AtCAT3	At1g20620	0.146879	1.50151	0.0978212
HbCAT3	GH714_034861	AtCAT3	At1g20620	0.153603	1.44989	0.105941
HbCAT4	GH714_007303	AtCAT3	At1g20620	0.139009	1.3211	0.105222
HbCAT1	GH714_028220	PtCAT1	PNT47166	0.058523	1.22064	0.0479444
HbCAT1	GH714_028220	PtCAT2	PNT35944	0.0593266	0.577544	0.102722
HbCAT1	GH714_028220	PtCAT3	PNT38671	0.0672296	1.29795	0.0517966
HbCAT1	GH714_028220	PtCAT4	PNT27402	0.150769	0.637764	0.236402
HbCAT2	GH714_016778	PtCAT1	PNT47166	0.06057	0.669239	0.0905058
HbCAT2	GH714_016778	PtCAT3	PNT38671	0.0728873	0.736817	0.0989218
HbCAT2	GH714_016778	PtCAT2	PNT35944	0.115022	1.36851	0.0840494
HbCAT2	GH714_016778	PtCAT4	PNT27402	0.210165	1.43919	0.14603
HbCAT3	GH714_034861	PtCAT1	PNT47166	0.0655818	1.13834	0.0576116
HbCAT3	GH714_034861	PtCAT2	PNT35944	0.0665195	0.597216	0.111383
HbCAT3	GH714_034861	PtCAT3	PNT38671	0.072904	1.21465	0.0600204
HbCAT3	GH714_034861	PtCAT4	PNT27402	0.158786	0.720036	0.220525
HbCAT4	GH714_007303	PtCAT1	PNT47166	0.0710292	0.709448	0.100119
HbCAT4	GH714_007303	PtCAT3	PNT38671	0.0776634	0.756059	0.102721
HbCAT4	GH714_007303	PtCAT2	PNT35944	0.116813	1.74149	0.0670768
HbCAT4	GH714_007303	PtCAT4	PNT27402	0.201412	1.36088	0.148002
HbCAT5	GH714_007170	PtCAT1	PNT47166	0.0693899	0.727295	0.0954081
HbCAT5	GH714_007170	PtCAT3	PNT38671	0.0770825	0.774697	0.0995003
HbCAT5	GH714_007170	PtCAT2	PNT35944	0.116773	2.05717	0.0567639
HbCAT1	GH714_028220	MeCAT1	OAY60980	0.0432644	0.298659	0.144862
HbCAT1	GH714_028220	MeCAT5	OAY22515	0.0883838	1.63733	0.0539805
HbCAT1	GH714_028220	MeCAT2	OAY57646	0.0319007	0.142451	0.223941
HbCAT2	GH714_016778	MeCAT1	OAY60980	0.103246	1.38288	0.0746605
HbCAT2	GH714_016778	MeCAT5	OAY22515	0.0397484	0.405848	0.0979392
HbCAT2	GH714_016778	MeCAT2	OAY57646	0.0855892	1.59283	0.0537339
HbCAT3	GH714_034861	MeCAT1	OAY60980	0.0406105	0.182252	0.222826
HbCAT3	GH714_034861	MeCAT5	OAY22515	0.0963755	1.48335	0.0649716
HbCAT3	GH714_034861	MeCAT2	OAY57646	0.0367457	0.259604	0.141545
HbCAT4	GH714_007303	MeCAT1	OAY60980	0.105297	1.50156	0.0701248
HbCAT4	GH714_007303	MeCAT5	OAY22515	0.026656	0.216564	0.123086
HbCAT4	GH714_007303	MeCAT2	OAY57646	0.0970444	1.69617	0.0572138
HbCAT5	GH714_007170	MeCAT5	OAY22515	0.0329723	0.225078	0.146493
NaN means High Sequence Divergence Value (pS>=0.75)

## Sheet: Table S5
Table S5. Information of cis-elements detected in the promoters of HbCAT genes
Gene name	Gene ID	Cis-element	Sequence	Position	Length	Strand	Function
HbCAT1	GH714_028220	ABRE	GCCGCGTGGC	1844	10	-	Abscisic acid responsive element
HbCAT3	GH714_034861	ABRE	GCAACGTGTC	285	9	+	Abscisic acid responsive element
HbCAT3	GH714_034861	ABRE	ACGTG	288	5	+	Abscisic acid responsive element
HbCAT3	GH714_034861	ABRE	GCCGCGTGGC	1859	10	-	Abscisic acid responsive element
HbCAT4	GH714_007303	ABRE	ACGTG	21	5	-	Abscisic acid responsive element
HbCAT5	GH714_007170	ABRE	GACACGTGGC	23	9	+	Abscisic acid responsive element
HbCAT5	GH714_007170	ABRE	ACGTG	38	5	-	Abscisic acid responsive element
HbCAT1	GH714_028220	TCA	TCATCTTCAT	1082	9	+	Salicylic acid element
HbCAT1	GH714_028220	TCA	TCATCTTCAT	1127	10	+	Salicylic acid element
HbCAT1	GH714_028220	TCA	TCATCTTCAT	1868	9	-	Salicylic acid element
HbCAT3	GH714_034861	TCA	TCATCTTCAT	1505	9	+	Salicylic acid element
HbCAT3	GH714_034861	TCA	TCATCTTCAT	1560	9	+	Salicylic acid element
HbCAT1	GH714_028220	ARE	AAACCA	1100	6	-	Anaerobic responsive element
HbCAT1	GH714_028220	ARE	AAACCA	1148	6	+	Anaerobic responsive element
HbCAT2	GH714_016778	ARE	AAACCA	153	6	+	Anaerobic responsive element
HbCAT3	GH714_034861	ARE	AAACCA	915	6	+	Anaerobic responsive element
HbCAT3	GH714_034861	ARE	AAACCA	1583	6	+	Anaerobic responsive element
HbCAT4	GH714_007303	ARE	AAACCA	738	6	-	Anaerobic responsive element
HbCAT4	GH714_007303	ARE	AAACCA	939	6	+	Anaerobic responsive element
HbCAT4	GH714_007303	ARE	AAACCA	1730	6	+	Anaerobic responsive element
HbCAT5	GH714_007170	ARE	AAACCA	957	6	+	Anaerobic responsive element
HbCAT5	GH714_007170	ARE	AAACCA	1731	6	+	Anaerobic responsive element
HbCAT1	GH714_028220	TC-rich repeats	ATTCTCTAAC	980	9	+	Defense and Stress responsive element
HbCAT2	GH714_016778	TC-rich repeats	ATTCTCTAAC	397	9	-	Defense and Stress responsive element
HbCAT3	GH714_034861	TC-rich repeats	ATTCTCTAAC	1400	9	+	Defense and Stress responsive element
HbCAT5	GH714_007170	TC-rich repeats	ATTCTCTAAC	1324	9	+	Defense and Stress responsive element
HbCAT1	GH714_028220	LTR	CCGAAA	1988	6	+	Low temperature responsive element
HbCAT3	GH714_034861	LTR	CCGAAA	10	6	-	Low temperature responsive element
HbCAT3	GH714_034861	LTR	CCGAAA	40	6	+	Low temperature responsive element
HbCAT4	GH714_007303	LTR	CCGAAA	1346	6	+	Low temperature responsive element
HbCAT4	GH714_007303	LTR	CCGAAA	1352	6	+	Low temperature responsive element
HbCAT5	GH714_007170	LTR	CCGAAA	1352	6	+	Low temperature responsive element
HbCAT5	GH714_007170	LTR	CCGAAA	1358	6	+	Low temperature responsive element
HbCAT1	GH714_028220	WUN-motif	CAATTACAT	730	9	+	wound responsive element
HbCAT2	GH714_016778	WUN-motif	AAATTTCCT	72	9	+	wound responsive element
HbCAT2	GH714_016778	WUN-motif	AAATTACT	111	8	-	wound responsive element
HbCAT2	GH714_016778	WUN-motif	TAATTACTC	551	9	-	wound responsive element
HbCAT2	GH714_016778	WUN-motif	AAATTTCTT	1762	9	-	wound responsive element
HbCAT2	GH714_016778	WUN-motif	AAATTTCTT	1765	9	+	wound responsive element
HbCAT4	GH714_007303	WUN-motif	AAATTTCTT	318	9	-	wound responsive element
HbCAT4	GH714_007303	WUN-motif	AAATTTCTT	1388	9	+	wound responsive element
HbCAT5	GH714_007170	WUN-motif	AAATTTCTT	329	9	-	wound responsive element
HbCAT5	GH714_007170	WUN-motif	AAATTTCTT	988	9	+	wound responsive element
HbCAT5	GH714_007170	WUN-motif	AAATTTCTT	1394	9	+	wound responsive element
HbCAT2	GH714_016778	CAT-box	GCCACT	1881	6	-	meristem expressive element
HbCAT4	GH714_007303	CAT-box	GCCACT	1738	6	+	meristem expressive element
HbCAT4	GH714_007303	CAT-box	GCCACT	1911	6	-	meristem expressive element
HbCAT5	GH714_007170	CAT-box	GCCACT	1739	6	+	meristem expressive element
HbCAT5	GH714_007170	CAT-box	GCCACT	1911	6	-	meristem expressive element
HbCAT2	GH714_016778	MBSI	TTTTTACGGTTA	1667	11	+	MYB binding site
HbCAT2	GH714_016778	MYB recognition site	CCGTTG	1036	6	+	MYB recognition site
HbCAT3	GH714_034861	MYB recognition site	CCGTTG	1672	6	+	MYB recognition site
HbCAT1	GH714_028220	TCT-motif	TCTTAC	1616	6	-	light responsive element
HbCAT1	GH714_028220	LAMP-element	CTTTATCA	361	8	-	light responsive element
HbCAT1	GH714_028220	chs-CMA1a	TTACTTAA	1273	8	+	light responsive element
HbCAT1	GH714_028220	Box 4	ATTAAT	783	6	+	light responsive element
HbCAT1	GH714_028220	Box 4	ATTAAT	1300	6	-	light responsive element
HbCAT1	GH714_028220	Box 4	ATTAAT	1725	6	-	light responsive element
HbCAT1	GH714_028220	I-box	cGATAAGGCG	1949	9	-	light responsive element
HbCAT1	GH714_028220	chs-CMA2a	TCACTTGA	1826	8	-	light responsive element
HbCAT1	GH714_028220	AT1-motif	AATTATTTTTTATT	772	13	-	light responsive element
HbCAT1	GH714_028220	AT1-motif	AATTATTTTTTATT	782	13	+	light responsive element
HbCAT1	GH714_028220	ATC-motif	AGTAATCT	1564	8	-	light responsive element
HbCAT2	GH714_016778	GT1-motif	GGTTAA	1253	6	+	light responsive element
HbCAT2	GH714_016778	GT1-motif	GGTTAAT	1281	7	-	light responsive element
HbCAT2	GH714_016778	GT1-motif	GGTTAA	1282	6	-	light responsive element
HbCAT2	GH714_016778	GT1-motif	GGTTAA	1674	6	+	light responsive element
HbCAT2	GH714_016778	MRE	AACCTAA	1391	7	+	light responsive element
HbCAT2	GH714_016778	I-box	cCATATCCAAT	156	10	+	light responsive element
HbCAT2	GH714_016778	AT1-motif	AATTATTTTTTATT	597	13	-	light responsive element
HbCAT2	GH714_016778	Box 4	ATTAAT	18	6	+	light responsive element
HbCAT2	GH714_016778	Box 4	ATTAAT	574	6	+	light responsive element
HbCAT2	GH714_016778	Box 4	ATTAAT	1192	6	-	light responsive element
HbCAT2	GH714_016778	Box 4	ATTAAT	1301	6	-	light responsive element
HbCAT2	GH714_016778	Box 4	ATTAAT	1323	6	-	light responsive element
HbCAT2	GH714_016778	Box 4	ATTAAT	1612	6	-	light responsive element
HbCAT2	GH714_016778	TCT-motif	TCTTAC	443	6	-	light responsive element
HbCAT2	GH714_016778	TCT-motif	TCTTAC	861	6	+	light responsive element
HbCAT3	GH714_034861	G-Box	CACGTT	287	6	-	light responsive element
HbCAT3	GH714_034861	LAMP-element	CTTTATCA	1598	8	-	light responsive element
HbCAT3	GH714_034861	TCT-motif	TCTTAC	455	6	-	light responsive element
HbCAT3	GH714_034861	AE-box	AGAAACTT	1791	8	-	light responsive element
HbCAT3	GH714_034861	GATA-motif	GATAGGA	1666	7	-	light responsive element
HbCAT3	GH714_034861	Box 4	ATTAAT	102	6	+	light responsive element
HbCAT3	GH714_034861	Box 4	ATTAAT	418	6	+	light responsive element
HbCAT3	GH714_034861	Box 4	ATTAAT	606	6	+	light responsive element
HbCAT3	GH714_034861	Box 4	ATTAAT	737	6	+	light responsive element
HbCAT3	GH714_034861	Box 4	ATTAAT	800	6	+	light responsive element
HbCAT3	GH714_034861	Box 4	ATTAAT	804	6	+	light responsive element
HbCAT3	GH714_034861	Box 4	ATTAAT	1153	6	-	light responsive element
HbCAT3	GH714_034861	Box 4	ATTAAT	1185	6	-	light responsive element
HbCAT3	GH714_034861	Box 4	ATTAAT	1765	6	-	light responsive element
HbCAT3	GH714_034861	Box 4	ATTAAT	1773	6	-	light responsive element
HbCAT3	GH714_034861	I-box	gGATAAGGTG	1954	9	-	light responsive element
HbCAT3	GH714_034861	TCCC-motif	TCTCCCT	949	7	-	light responsive element
HbCAT4	GH714_007303	G-box	TAAACGTG	21	8	-	light responsive element
HbCAT4	GH714_007303	G-box	CACGAC	1921	6	+	light responsive element
HbCAT4	GH714_007303	AT1-motif	AATTATTTTTTATT	1509	13	+	light responsive element
HbCAT4	GH714_007303	GATA-motif	GATAGGG	533	7	+	light responsive element
HbCAT4	GH714_007303	Box 4	ATTAAT	112	6	+	light responsive element
HbCAT4	GH714_007303	Box 4	ATTAAT	631	6	+	light responsive element
HbCAT4	GH714_007303	Box 4	ATTAAT	655	6	+	light responsive element
HbCAT4	GH714_007303	Box 4	ATTAAT	701	6	+	light responsive element
HbCAT4	GH714_007303	Box 4	ATTAAT	732	6	+	light responsive element
HbCAT4	GH714_007303	Box 4	ATTAAT	1010	6	-	light responsive element
HbCAT4	GH714_007303	Box 4	ATTAAT	1049	6	-	light responsive element
HbCAT4	GH714_007303	Box 4	ATTAAT	1073	6	-	light responsive element
HbCAT4	GH714_007303	Box 4	ATTAAT	1117	6	-	light responsive element
HbCAT4	GH714_007303	Box 4	ATTAAT	1147	6	-	light responsive element
HbCAT4	GH714_007303	Box 4	ATTAAT	1448	6	-	light responsive element
HbCAT4	GH714_007303	Box 4	ATTAAT	1474	6	-	light responsive element
HbCAT4	GH714_007303	Box 4	ATTAAT	1492	6	-	light responsive element
HbCAT4	GH714_007303	Box 4	ATTAAT	1520	6	-	light responsive element
HbCAT4	GH714_007303	AE-box	AGAAACTT	1715	8	-	light responsive element
HbCAT4	GH714_007303	ACE	CTAACGTATT	1945	9	-	light responsive element
HbCAT4	GH714_007303	G-Box	CACGTT	21	6	+	light responsive element
HbCAT4	GH714_007303	chs-CMA1a	TTACTTAA	1600	8	+	light responsive element
HbCAT5	GH714_007170	G-Box	CACGTT	38	6	+	light responsive element
HbCAT5	GH714_007170	chs-CMA1a	TTACTTAA	1602	8	+	light responsive element
HbCAT5	GH714_007170	GATA-motif	GATAGGA	555	7	+	light responsive element
HbCAT5	GH714_007170	Box 4	ATTAAT	129	6	+	light responsive element
HbCAT5	GH714_007170	Box 4	ATTAAT	249	6	+	light responsive element
HbCAT5	GH714_007170	Box 4	ATTAAT	651	6	+	light responsive element
HbCAT5	GH714_007170	Box 4	ATTAAT	675	6	+	light responsive element
HbCAT5	GH714_007170	Box 4	ATTAAT	720	6	+	light responsive element
HbCAT5	GH714_007170	Box 4	ATTAAT	1024	6	-	light responsive element
HbCAT5	GH714_007170	Box 4	ATTAAT	1063	6	-	light responsive element
HbCAT5	GH714_007170	Box 4	ATTAAT	1087	6	-	light responsive element
HbCAT5	GH714_007170	Box 4	ATTAAT	1131	6	-	light responsive element
HbCAT5	GH714_007170	Box 4	ATTAAT	1431	6	-	light responsive element
HbCAT5	GH714_007170	Box 4	ATTAAT	1435	6	-	light responsive element
HbCAT5	GH714_007170	Box 4	ATTAAT	1455	6	-	light responsive element
HbCAT5	GH714_007170	ACE	CTAACGTATT	1945	9	-	light responsive element
HbCAT5	GH714_007170	AE-box	AGAAACTT	1716	8	-	light responsive element
HbCAT5	GH714_007170	I-box	TGATAATGT	543	9	-	light responsive element
HbCAT5	GH714_007170	G-box	tgACACGTGGCA	22	11	+	light responsive element
HbCAT5	GH714_007170	G-box	CACGAC	1921	6	+	light responsive element

## Sheet: Tabel S6
Table S6. GO enrichment analysis of HbCAT genes.
Go Term	GO_ID	GO_Name	Gene numbers	Gene IDs	Gene name
biological_process	GO:0009987	cellular process	4	GH714_028220,GH714_034861,GH714_007170,GH714_007303,	HbCAT1,HbCAT3,HbCAT5,HbCAT4,
biological_process	GO:0051716	cellular response to stimulus	4	GH714_028220,GH714_034861,GH714_007170,GH714_007303,	HbCAT1,HbCAT3,HbCAT5,HbCAT4,
biological_process	GO:0072593	reactive oxygen species metabolic process	4	GH714_028220,GH714_034861,GH714_007170,GH714_007303,	HbCAT1,HbCAT3,HbCAT5,HbCAT4,
biological_process	GO:0006805	xenobiotic metabolic process	4	GH714_028220,GH714_034861,GH714_007170,GH714_007303,	HbCAT1,HbCAT3,HbCAT5,HbCAT4,
biological_process	GO:1901700	response to oxygen-containing compound	4	GH714_028220,GH714_034861,GH714_007170,GH714_007303,	HbCAT1,HbCAT3,HbCAT5,HbCAT4,
biological_process	GO:0009636	response to toxic substance	4	GH714_028220,GH714_034861,GH714_007170,GH714_007303,	HbCAT1,HbCAT3,HbCAT5,HbCAT4,
biological_process	GO:0006950	response to stress	4	GH714_028220,GH714_034861,GH714_007170,GH714_007303,	HbCAT1,HbCAT3,HbCAT5,HbCAT4,
biological_process	GO:0071466	cellular response to xenobiotic stimulus	4	GH714_028220,GH714_034861,GH714_007170,GH714_007303,	HbCAT1,HbCAT3,HbCAT5,HbCAT4,
biological_process	GO:0000302	response to reactive oxygen species	4	GH714_028220,GH714_034861,GH714_007170,GH714_007303,	HbCAT1,HbCAT3,HbCAT5,HbCAT4,
biological_process	GO:0042542	response to hydrogen peroxide	4	GH714_028220,GH714_034861,GH714_007170,GH714_007303,	HbCAT1,HbCAT3,HbCAT5,HbCAT4,
biological_process	GO:0010035	response to inorganic substance	4	GH714_028220,GH714_034861,GH714_007170,GH714_007303,	HbCAT1,HbCAT3,HbCAT5,HbCAT4,
biological_process	GO:0098869	cellular oxidant detoxification	4	GH714_028220,GH714_034861,GH714_007170,GH714_007303,	HbCAT1,HbCAT3,HbCAT5,HbCAT4,
biological_process	GO:0009791	post-embryonic development	4	GH714_028220,GH714_034861,GH714_007170,GH714_007303,	HbCAT1,HbCAT3,HbCAT5,HbCAT4,
biological_process	GO:1990748	cellular detoxification	4	GH714_028220,GH714_034861,GH714_007170,GH714_007303,	HbCAT1,HbCAT3,HbCAT5,HbCAT4,
biological_process	GO:0009410	response to xenobiotic stimulus	4	GH714_028220,GH714_034861,GH714_007170,GH714_007303,	HbCAT1,HbCAT3,HbCAT5,HbCAT4,
biological_process	GO:0042178	xenobiotic catabolic process	4	GH714_028220,GH714_034861,GH714_007170,GH714_007303,	HbCAT1,HbCAT3,HbCAT5,HbCAT4,
biological_process	GO:0098754	detoxification	4	GH714_028220,GH714_034861,GH714_007170,GH714_007303,	HbCAT1,HbCAT3,HbCAT5,HbCAT4,
biological_process	GO:0006979	response to oxidative stress	4	GH714_028220,GH714_034861,GH714_007170,GH714_007303,	HbCAT1,HbCAT3,HbCAT5,HbCAT4,
biological_process	GO:0055114	obsolete oxidation-reduction process	4	GH714_028220,GH714_034861,GH714_007170,GH714_007303,	HbCAT1,HbCAT3,HbCAT5,HbCAT4,
biological_process	GO:0044237	cellular metabolic process	4	GH714_028220,GH714_034861,GH714_007170,GH714_007303,	HbCAT1,HbCAT3,HbCAT5,HbCAT4,
biological_process	GO:0050896	response to stimulus	4	GH714_028220,GH714_034861,GH714_007170,GH714_007303,	HbCAT1,HbCAT3,HbCAT5,HbCAT4,
biological_process	GO:0097237	cellular response to toxic substance	4	GH714_028220,GH714_034861,GH714_007170,GH714_007303,	HbCAT1,HbCAT3,HbCAT5,HbCAT4,
biological_process	GO:0046677	response to antibiotic	4	GH714_028220,GH714_034861,GH714_007170,GH714_007303,	HbCAT1,HbCAT3,HbCAT5,HbCAT4,
biological_process	GO:0008150	biological_process	4	GH714_028220,GH714_034861,GH714_007170,GH714_007303,	HbCAT1,HbCAT3,HbCAT5,HbCAT4,
biological_process	GO:0008152	metabolic process	4	GH714_028220,GH714_034861,GH714_007170,GH714_007303,	HbCAT1,HbCAT3,HbCAT5,HbCAT4,
biological_process	GO:0044248	cellular catabolic process	4	GH714_028220,GH714_034861,GH714_007170,GH714_007303,	HbCAT1,HbCAT3,HbCAT5,HbCAT4,
biological_process	GO:0048856	anatomical structure development	4	GH714_028220,GH714_034861,GH714_007170,GH714_007303,	HbCAT1,HbCAT3,HbCAT5,HbCAT4,
biological_process	GO:0009056	catabolic process	4	GH714_028220,GH714_034861,GH714_007170,GH714_007303,	HbCAT1,HbCAT3,HbCAT5,HbCAT4,
biological_process	GO:0070887	cellular response to chemical stimulus	4	GH714_028220,GH714_034861,GH714_007170,GH714_007303,	HbCAT1,HbCAT3,HbCAT5,HbCAT4,
biological_process	GO:0016999	antibiotic metabolic process	4	GH714_028220,GH714_034861,GH714_007170,GH714_007303,	HbCAT1,HbCAT3,HbCAT5,HbCAT4,
biological_process	GO:0017001	antibiotic catabolic process	4	GH714_028220,GH714_034861,GH714_007170,GH714_007303,	HbCAT1,HbCAT3,HbCAT5,HbCAT4,
biological_process	GO:0007275	multicellular organism development	4	GH714_028220,GH714_034861,GH714_007170,GH714_007303,	HbCAT1,HbCAT3,HbCAT5,HbCAT4,
biological_process	GO:0042221	response to chemical	4	GH714_028220,GH714_034861,GH714_007170,GH714_007303,	HbCAT1,HbCAT3,HbCAT5,HbCAT4,
biological_process	GO:0090351	seedling development	4	GH714_028220,GH714_034861,GH714_007170,GH714_007303,	HbCAT1,HbCAT3,HbCAT5,HbCAT4,
biological_process	GO:0051186	obsolete cofactor metabolic process	4	GH714_028220,GH714_034861,GH714_007170,GH714_007303,	HbCAT1,HbCAT3,HbCAT5,HbCAT4,
biological_process	GO:0051187	obsolete cofactor catabolic process	4	GH714_028220,GH714_034861,GH714_007170,GH714_007303,	HbCAT1,HbCAT3,HbCAT5,HbCAT4,
biological_process	GO:0032501	multicellular organismal process	4	GH714_028220,GH714_034861,GH714_007170,GH714_007303,	HbCAT1,HbCAT3,HbCAT5,HbCAT4,
biological_process	GO:0009845	seed germination	4	GH714_028220,GH714_034861,GH714_007170,GH714_007303,	HbCAT1,HbCAT3,HbCAT5,HbCAT4,
biological_process	GO:0032502	developmental process	4	GH714_028220,GH714_034861,GH714_007170,GH714_007303,	HbCAT1,HbCAT3,HbCAT5,HbCAT4,
biological_process	GO:0042743	hydrogen peroxide metabolic process	4	GH714_028220,GH714_034861,GH714_007170,GH714_007303,	HbCAT1,HbCAT3,HbCAT5,HbCAT4,
biological_process	GO:0042744	hydrogen peroxide catabolic process	4	GH714_028220,GH714_034861,GH714_007170,GH714_007303,	HbCAT1,HbCAT3,HbCAT5,HbCAT4,
biological_process	GO:0009605	response to external stimulus	2	GH714_007170,GH714_007303,	HbCAT5,HbCAT4,
biological_process	GO:0009991	response to extracellular stimulus	2	GH714_007170,GH714_007303,	HbCAT5,HbCAT4,
biological_process	GO:0009737	response to abscisic acid	2	GH714_007170,GH714_007303,	HbCAT5,HbCAT4,
biological_process	GO:0033554	cellular response to stress	2	GH714_007170,GH714_007303,	HbCAT5,HbCAT4,
biological_process	GO:0097305	response to alcohol	2	GH714_007170,GH714_007303,	HbCAT5,HbCAT4,
biological_process	GO:0009628	response to abiotic stimulus	2	GH714_007170,GH714_007303,	HbCAT5,HbCAT4,
biological_process	GO:0016036	cellular response to phosphate starvation	2	GH714_007170,GH714_007303,	HbCAT5,HbCAT4,
biological_process	GO:0043562	cellular response to nitrogen levels	2	GH714_007170,GH714_007303,	HbCAT5,HbCAT4,
biological_process	GO:0010033	response to organic substance	2	GH714_007170,GH714_007303,	HbCAT5,HbCAT4,
biological_process	GO:0009266	response to temperature stimulus	2	GH714_007170,GH714_007303,	HbCAT5,HbCAT4,
biological_process	GO:0009267	cellular response to starvation	2	GH714_007170,GH714_007303,	HbCAT5,HbCAT4,
biological_process	GO:0031667	response to nutrient levels	2	GH714_007170,GH714_007303,	HbCAT5,HbCAT4,
biological_process	GO:0031668	cellular response to extracellular stimulus	2	GH714_007170,GH714_007303,	HbCAT5,HbCAT4,
biological_process	GO:0031669	cellular response to nutrient levels	2	GH714_007170,GH714_007303,	HbCAT5,HbCAT4,
biological_process	GO:0010038	response to metal ion	2	GH714_007170,GH714_007303,	HbCAT5,HbCAT4,
biological_process	GO:0009409	response to cold	2	GH714_007170,GH714_007303,	HbCAT5,HbCAT4,
biological_process	GO:0009416	response to light stimulus	2	GH714_007170,GH714_007303,	HbCAT5,HbCAT4,
biological_process	GO:0033993	response to lipid	2	GH714_007170,GH714_007303,	HbCAT5,HbCAT4,
biological_process	GO:0071496	cellular response to external stimulus	2	GH714_007170,GH714_007303,	HbCAT5,HbCAT4,
biological_process	GO:0001101	response to acid chemical	2	GH714_007170,GH714_007303,	HbCAT5,HbCAT4,
biological_process	GO:0006995	cellular response to nitrogen starvation	2	GH714_007170,GH714_007303,	HbCAT5,HbCAT4,
biological_process	GO:0046686	response to cadmium ion	2	GH714_007170,GH714_007303,	HbCAT5,HbCAT4,
biological_process	GO:0042594	response to starvation	2	GH714_007170,GH714_007303,	HbCAT5,HbCAT4,
biological_process	GO:0009314	response to radiation	2	GH714_007170,GH714_007303,	HbCAT5,HbCAT4,
biological_process	GO:0007154	cell communication	2	GH714_007170,GH714_007303,	HbCAT5,HbCAT4,
biological_process	GO:0009970	cellular response to sulfate starvation	2	GH714_007170,GH714_007303,	HbCAT5,HbCAT4,
biological_process	GO:0009719	response to endogenous stimulus	2	GH714_007170,GH714_007303,	HbCAT5,HbCAT4,
biological_process	GO:0009725	response to hormone	2	GH714_007170,GH714_007303,	HbCAT5,HbCAT4,
molecular function	GO:0004096	catalase activity	4	GH714_028220,GH714_034861,GH714_007170,GH714_007303,	HbCAT1,HbCAT3,HbCAT5,HbCAT4,
molecular function	GO:0020037	heme binding	4	GH714_028220,GH714_034861,GH714_007170,GH714_007303,	HbCAT1,HbCAT3,HbCAT5,HbCAT4,
molecular function	GO:0048037	obsolete cofactor binding	4	GH714_028220,GH714_034861,GH714_007170,GH714_007303,	HbCAT1,HbCAT3,HbCAT5,HbCAT4,
molecular function	GO:0097159	organic cyclic compound binding	4	GH714_028220,GH714_034861,GH714_007170,GH714_007303,	HbCAT1,HbCAT3,HbCAT5,HbCAT4,
molecular function	GO:0016491	oxidoreductase activity	4	GH714_028220,GH714_034861,GH714_007170,GH714_007303,	HbCAT1,HbCAT3,HbCAT5,HbCAT4,
molecular function	GO:0016684	oxidoreductase activity, acting on peroxide as acceptor	4	GH714_028220,GH714_034861,GH714_007170,GH714_007303,	HbCAT1,HbCAT3,HbCAT5,HbCAT4,
molecular function	GO:1901363	heterocyclic compound binding	4	GH714_028220,GH714_034861,GH714_007170,GH714_007303,	HbCAT1,HbCAT3,HbCAT5,HbCAT4,
molecular function	GO:0003824	catalytic activity	4	GH714_028220,GH714_034861,GH714_007170,GH714_007303,	HbCAT1,HbCAT3,HbCAT5,HbCAT4,
molecular function	GO:0005488	binding	4	GH714_028220,GH714_034861,GH714_007170,GH714_007303,	HbCAT1,HbCAT3,HbCAT5,HbCAT4,
molecular function	GO:0016209	antioxidant activity	4	GH714_028220,GH714_034861,GH714_007170,GH714_007303,	HbCAT1,HbCAT3,HbCAT5,HbCAT4,
molecular function	GO:0004601	peroxidase activity	4	GH714_028220,GH714_034861,GH714_007170,GH714_007303,	HbCAT1,HbCAT3,HbCAT5,HbCAT4,
molecular function	GO:0003674	molecular_function	4	GH714_028220,GH714_034861,GH714_007170,GH714_007303,	HbCAT1,HbCAT3,HbCAT5,HbCAT4,
molecular function	GO:0046906	tetrapyrrole binding	4	GH714_028220,GH714_034861,GH714_007170,GH714_007303,	HbCAT1,HbCAT3,HbCAT5,HbCAT4,
molecular function	GO:0043169	cation binding	2	GH714_007170,GH714_007303,	HbCAT5,HbCAT4,
molecular function	GO:0046914	transition metal ion binding	2	GH714_007170,GH714_007303,	HbCAT5,HbCAT4,
molecular function	GO:0003723	RNA binding	2	GH714_007170,GH714_007303,	HbCAT5,HbCAT4,
molecular function	GO:0003729	mRNA binding	2	GH714_007170,GH714_007303,	HbCAT5,HbCAT4,
molecular function	GO:0050897	cobalt ion binding	2	GH714_007170,GH714_007303,	HbCAT5,HbCAT4,
molecular function	GO:0046872	metal ion binding	2	GH714_007170,GH714_007303,	HbCAT5,HbCAT4,
molecular function	GO:0003676	nucleic acid binding	2	GH714_007170,GH714_007303,	HbCAT5,HbCAT4,
molecular function	GO:0043167	ion binding	2	GH714_007170,GH714_007303,	HbCAT5,HbCAT4,
cellular component	GO:0005634	nucleus	4	GH714_028220,GH714_034861,GH714_007170,GH714_007303,	HbCAT1,HbCAT3,HbCAT5,HbCAT4,
cellular component	GO:0044424	obsolete intracellular part	4	GH714_028220,GH714_034861,GH714_007170,GH714_007303,	HbCAT1,HbCAT3,HbCAT5,HbCAT4,
cellular component	GO:0005777	peroxisome	4	GH714_028220,GH714_034861,GH714_007170,GH714_007303,	HbCAT1,HbCAT3,HbCAT5,HbCAT4,
cellular component	GO:0044444	obsolete cytoplasmic part	4	GH714_028220,GH714_034861,GH714_007170,GH714_007303,	HbCAT1,HbCAT3,HbCAT5,HbCAT4,
cellular component	GO:0009514	glyoxysome	4	GH714_028220,GH714_034861,GH714_007170,GH714_007303,	HbCAT1,HbCAT3,HbCAT5,HbCAT4,
cellular component	GO:0044464	obsolete cell part	4	GH714_028220,GH714_034861,GH714_007170,GH714_007303,	HbCAT1,HbCAT3,HbCAT5,HbCAT4,
cellular component	GO:0005575	cellular_component	4	GH714_028220,GH714_034861,GH714_007170,GH714_007303,	HbCAT1,HbCAT3,HbCAT5,HbCAT4,
cellular component	GO:0042579	microbody	4	GH714_028220,GH714_034861,GH714_007170,GH714_007303,	HbCAT1,HbCAT3,HbCAT5,HbCAT4,
cellular component	GO:0110165	cellular anatomical entity	4	GH714_028220,GH714_034861,GH714_007170,GH714_007303,	HbCAT1,HbCAT3,HbCAT5,HbCAT4,
cellular component	GO:0043226	organelle	4	GH714_028220,GH714_034861,GH714_007170,GH714_007303,	HbCAT1,HbCAT3,HbCAT5,HbCAT4,
cellular component	GO:0043227	membrane-bounded organelle	4	GH714_028220,GH714_034861,GH714_007170,GH714_007303,	HbCAT1,HbCAT3,HbCAT5,HbCAT4,
cellular component	GO:0043229	intracellular organelle	4	GH714_028220,GH714_034861,GH714_007170,GH714_007303,	HbCAT1,HbCAT3,HbCAT5,HbCAT4,
cellular component	GO:0043231	intracellular membrane-bounded organelle	4	GH714_028220,GH714_034861,GH714_007170,GH714_007303,	HbCAT1,HbCAT3,HbCAT5,HbCAT4,
cellular component	GO:0005737	cytoplasm	4	GH714_028220,GH714_034861,GH714_007170,GH714_007303,	HbCAT1,HbCAT3,HbCAT5,HbCAT4,
cellular component	GO:0005739	mitochondrion	4	GH714_028220,GH714_034861,GH714_007170,GH714_007303,	HbCAT1,HbCAT3,HbCAT5,HbCAT4,
cellular component	GO:0005622	intracellular anatomical structure	4	GH714_028220,GH714_034861,GH714_007170,GH714_007303,	HbCAT1,HbCAT3,HbCAT5,HbCAT4,
cellular component	GO:0005623	obsolete cell	4	GH714_028220,GH714_034861,GH714_007170,GH714_007303,	HbCAT1,HbCAT3,HbCAT5,HbCAT4,
cellular component	GO:0055044	symplast	2	GH714_007170,GH714_007303,	HbCAT5,HbCAT4,
cellular component	GO:0044422	obsolete organelle part	2	GH714_007170,GH714_007303,	HbCAT5,HbCAT4,
cellular component	GO:0071944	cell periphery	2	GH714_007170,GH714_007303,	HbCAT5,HbCAT4,
cellular component	GO:0005773	vacuole	2	GH714_007170,GH714_007303,	HbCAT5,HbCAT4,
cellular component	GO:0070161	anchoring junction	2	GH714_007170,GH714_007303,	HbCAT5,HbCAT4,
cellular component	GO:0044434	obsolete chloroplast part	2	GH714_007170,GH714_007303,	HbCAT5,HbCAT4,
cellular component	GO:0044435	obsolete plastid part	2	GH714_007170,GH714_007303,	HbCAT5,HbCAT4,
cellular component	GO:0016020	membrane	2	GH714_007170,GH714_007303,	HbCAT5,HbCAT4,
cellular component	GO:0005911	cell-cell junction	2	GH714_007170,GH714_007303,	HbCAT5,HbCAT4,
cellular component	GO:0044445	obsolete cytosolic part	2	GH714_007170,GH714_007303,	HbCAT5,HbCAT4,
cellular component	GO:0044446	obsolete intracellular organelle part	2	GH714_007170,GH714_007303,	HbCAT5,HbCAT4,
cellular component	GO:0009506	plasmodesma	2	GH714_007170,GH714_007303,	HbCAT5,HbCAT4,
cellular component	GO:0009507	chloroplast	2	GH714_007170,GH714_007303,	HbCAT5,HbCAT4,
cellular component	GO:0048046	apoplast	2	GH714_007170,GH714_007303,	HbCAT5,HbCAT4,
cellular component	GO:0009526	plastid envelope	2	GH714_007170,GH714_007303,	HbCAT5,HbCAT4,
cellular component	GO:0009532	plastid stroma	2	GH714_007170,GH714_007303,	HbCAT5,HbCAT4,
cellular component	GO:0009536	plastid	2	GH714_007170,GH714_007303,	HbCAT5,HbCAT4,
cellular component	GO:0005829	cytosol	2	GH714_007170,GH714_007303,	HbCAT5,HbCAT4,
cellular component	GO:0005576	extracellular region	2	GH714_007170,GH714_007303,	HbCAT5,HbCAT4,
cellular component	GO:0005840	ribosome	2	GH714_007170,GH714_007303,	HbCAT5,HbCAT4,
cellular component	GO:0009941	chloroplast envelope	2	GH714_007170,GH714_007303,	HbCAT5,HbCAT4,
cellular component	GO:0043228	non-membrane-bounded organelle	2	GH714_007170,GH714_007303,	HbCAT5,HbCAT4,
cellular component	GO:0031967	organelle envelope	2	GH714_007170,GH714_007303,	HbCAT5,HbCAT4,
cellular component	GO:0032991	protein-containing complex	2	GH714_007170,GH714_007303,	HbCAT5,HbCAT4,
cellular component	GO:0043232	intracellular non-membrane-bounded organelle	2	GH714_007170,GH714_007303,	HbCAT5,HbCAT4,
cellular component	GO:0009570	chloroplast stroma	2	GH714_007170,GH714_007303,	HbCAT5,HbCAT4,
cellular component	GO:0022626	cytosolic ribosome	2	GH714_007170,GH714_007303,	HbCAT5,HbCAT4,
cellular component	GO:0030054	cell junction	2	GH714_007170,GH714_007303,	HbCAT5,HbCAT4,
cellular component	GO:1990904	ribonucleoprotein complex	2	GH714_007170,GH714_007303,	HbCAT5,HbCAT4,
cellular component	GO:0031975	envelope	2	GH714_007170,GH714_007303,	HbCAT5,HbCAT4,
cellular component	GO:0030312	external encapsulating structure	2	GH714_007170,GH714_007303,	HbCAT5,HbCAT4,
cellular component	GO:0005618	cell wall	2	GH714_007170,GH714_007303,	HbCAT5,HbCAT4,
cellular component	GO:0005886	plasma membrane	2	GH714_007170,GH714_007303,	HbCAT5,HbCAT4,
